# Supplementary material for: Tumor Budding in Gynecologic Cancer as a Marker for Poor Survival: A Systematic Review and Meta-Analysis of the Perspectives of Epithelial–Mesenchymal Transition
Source: Cancers (Basel). 2022 Mar 10;14(6):1431. doi: 10.3390/cancers14061431 (PMC8946491; doi:10.3390/cancers14061431)
Supplement: Supplementary file 1 [file cancers-14-01431-s001.zip]

Archive with 1 entries (1 files):
- cancers-1595555-supplementary.pdf
